# Supplementary material for: Lapachol and synthetic derivatives: in vitro and in vivo activities against Bothrops snake venoms
Source: PLoS One. 2019 Jan 28;14(1):e0211229. doi: 10.1371/journal.pone.0211229 (PMC6349327; doi:10.1371/journal.pone.0211229)
Supplement: S1 Dataset — (XLSX) [file pone.0211229.s001.xlsx]

## Sheet: Fig. 2A
	Fig. 2A
	BA 0 µg/mL	BA 1 µg/mL	BA 3 µg/mL	BA 7 µg/mL	BA 10 µg/mL
	0.024	0.065	0.088	0.157	0.225
	0.025	0.056	0.095	0.155	0.221
	0.021	0.063	0.094	0.173	0.18
	0.022	0.054	0.09	0.176	0.185
	0.029	0.048	0.088	0.18	0.207
	Mean	Mean	Mean	Mean	Mean
	0.0242	0.0572	0.091	0.1682	0.2036
	SE	SE	SE	SE	SE
	0.0013928	0.0030887	0.0014832	0.0051127	0.009152
	Dunnett's Multiple Comparison Test	Mean Diff.	q	Significant? P < 0.05?	Summary	95% CI of diff
	BA 0 µg/mL vs Column BA 1 µg/mL	-0.033	4.694	Yes	**	-0.05441 to -0.01159
	BA 0 µg/mL vs Column BA 3 µg/mL	-0.0668	9.501	Yes	***	-0.08821 to -0.04539
	BA 0 µg/mL vs Column BA 7 µg/mL	-0.144	20.48	Yes	***	-0.1654 to -0.1226
	BA 0 µg/mL vs Column BA 10 µg/mL	-0.1794	25.52	Yes	***	-0.2008 to -0.1580

## Sheet: Fig. 2B
	Fig. 2B
	PSS	BA 10 µg/mL	V + (1) 100 µM	V + (2) 100 µM	V + (3a) 100 µM	V + (3b) 100 µM	V + (3c) 100 µM	V + (3d) 100 µM	V + (3e) 100 µM	V + (4a) 100 µM	V + (4b) 100 µM	V + (4c) 100 µM	V + (4d) 100 µM
	0.014	0.18	0.057	0.151	0.014	0.022	0.064	0.182	0.053	0.15	0.192	0.18	0.168
	0.017	0.176	0.054	0.152	0.012	0.018	0.046	0.165	0.058	0.154	0.189	0.178	0.167
	0.03	0.159	0.06	0.182	0.035	0.041	0.053	0.169	0.068	0.187	0.19	0.173	0.16
	0.017	0.163	0.042	0.161	0.013	0.015	0.069	0.174	0.066	0.183	0.165	0.183	0.16
	0.027	0.152	0.043	0.166	0.016	0.055	0.083	0.167	0.055	0.149	0.167	0.162	0.162
	Mean	Mean	Mean	Mean	Mean	Mean	Mean	Mean	Mean	Mean	Mean	Mean	Mean
	0.021	0.166	0.0512	0.1624	0.018	0.0302	0.063	0.1714	0.06	0.1646	0.1806	0.1752	0.1634
	SE	SE	SE	SE	SE	SE	SE	SE	SE	SE	SE	SE	SE
	0.0031464	0.005244	0.0036797	0.0056445	0.0043012	0.0076772	0.0064265	0.003043	0.0029833	0.008394	0.0059883	0.0036797	0.0017205
	Dunnett's Multiple Comparison Test	Mean Diff.	q	Significant? P < 0.05?	Summary	95% CI of diff
	BA 10 µg/mL vs PSS	0.145	19.97	Yes	***	0.1242 to 0.1658
	BA 10 µg/mL vs V + (1) 100 µM	0.1148	15.81	Yes	***	0.09396 to 0.1356
	BA 10 µg/mL vs V + (2) 100 µM	0.0036	0.4959	No	ns	-0.01724 to 0.02444
	BA 10 µg/mL vs V + (3a) 100 µM	0.148	20.39	Yes	***	0.1272 to 0.1688
	BA 10 µg/mL vs V + (3b) 100 µM	0.1358	18.71	Yes	***	0.1150 to 0.1566
	BA 10 µg/mL vs V + (3c) 100 µM	0.103	14.19	Yes	***	0.08216 to 0.1238
	BA 10 µg/mL vs V + (3d) 100 µM	-0.0054	0.7439	No	ns	-0.02624 to 0.01544
	BA 10 µg/mL vs V + (3e) 100 µM	0.106	14.6	Yes	***	0.08516 to 0.1268
	BA 10 µg/mL vs V + (4a) 100 µM	0.0014	0.1929	No	ns	-0.01944 to 0.02224
	BA 10 µg/mL vs V + (4b) 100 µM	-0.0146	2.011	No	ns	-0.03544 to 0.006237
	BA 10 µg/mL vs V + (4c) 100 µM	-0.0092	1.267	No	ns	-0.03004 to 0.01164
	BA 10 µg/mL vs V + (4d) 100 µM	0.0026	0.3582	No	ns	-0.01824 to 0.02344

## Sheet: Fig. 2C
	Fig. 2C
	BA 10 µg/mL	V + (1) 3 µM	V + (1) 10 µM	V + (1) 30 µM	V + (1) 100 µM	V + (3a) 3 µM	V + (3a) 10 µM	V + (3a) 30 µM	V + (3a) 100 µM	V + (3b) 3 µM	V + (3b) 10 µM	V + (3b) 30 µM	V + (3b) 100 µM	V + (3c) 3 µM	V + (3c) 10 µM	V + (3c) 30 µM	V + (3c) 100 µM	V + (3e) 3 µM	V + (3e) 10 µM	V + (3e) 30 µM	V + (3e) 100 µM
	100	111.535	96.8256	98.625	31.6777	85.4444	47.1808	22.5633	-5.2553	95.8765	56.6667	13.1313	17.9999	89.9925	65.1467	28.3667	40.05	93.97	102.654	41.3867	30.5051
	100	86.2382	84.9051	83.1245	19.5025	98.1218	45.2723	8.05	-2.2145	93.5523	54.6252	30.4486	15.0608	84.7033	64.7403	31.0707	23.4438	86.246	54.3746	14.1237	28.7503
	100	108.728	90.364	89.6666	23.2222	83.6387	37.3333	16.3653	5.78	90.0909	41.4545	25.5375	-5.9777	82.3681	73.25	28.8853	17.4674	101.503	67.9451	19.2079	30.8541
	100	90.4759	87.7429	62.7957	18.8594	82.5904	42.1375	9.9749	8.4444	83.7875	43.4467	37.2239	-6.2608	81.1158	82.6334	45.108	39.0302	107.347	64.894	24.7583	22.0965
	100	103.019	96.1433	36.25	12.1807	95.8461	40.7422	11.2238	-6.493	85.396	44.7672	38.0087	10.7832	92.3706	86.6667	47.0544	24.8694	112.832	93.82	34.2306	21.8594
	Mean	Mean	Mean	Mean	Mean	Mean	Mean	Mean	Mean	Mean	Mean	Mean	Mean	Mean	Mean	Mean	Mean	Mean	Mean	Mean	Mean
	100	99.999	91.1962	74.0924	21.0885	89.1283	42.5332	13.6355	0.0523	89.7406	48.1921	28.87	6.3211	86.1101	74.4874	36.097	28.9722	100.38	76.7375	26.7414	26.8131
	SE	SE	SE	SE	SE	SE	SE	SE	SE	SE	SE	SE	SE	SE	SE	SE	SE	SE	SE	SE	SE
	XXX	4.9921	2.3277	11.1482	3.19	3.2593	1.7249	2.6227	2.9949	2.3089	3.1052	4.5531	5.207	2.1816	4.4636	4.1127	4.4924	4.7208	9.1683	4.9521	2.0062
	Dunnett's Multiple Comparison Test	Mean Diff.	q	Significant? P < 0.05?	Summary	95% CI of diff
	BA 10 µg/mL vs V + (1) 3 µM	0	0	No	ns	-19.56 to 19.56
	BA 10 µg/mL vs V + (1) 10 µM	8.804	1.339	No	ns	-10.76 to 28.36
	BA 10 µg/mL vs V + (1) 30 µM	25.91	3.941	Yes	**	6.346 to 45.47
	BA 10 µg/mL vs V + (1) 100 µM	78.91	12	Yes	***	59.35 to 98.47
	BA 10 µg/mL vs V + (3a) 3 µM	10.87	1.654	No	ns	-8.689 to 30.43
	BA 10 µg/mL vs V + (3a) 10 µM	57.47	8.742	Yes	***	37.91 to 77.03
	BA 10 µg/mL vs V + (3a) 30 µM	86.36	13.14	Yes	***	66.80 to 105.9
	BA 10 µg/mL vs V + (3a) 100 µM	99.95	15.2	Yes	***	80.39 to 119.5
	BA 10 µg/mL vs V + (3b) 3 µM	10.26	1.561	No	ns	-9.301 to 29.82
	BA 10 µg/mL vs V + (3b) 10 µM	51.81	7.881	Yes	***	32.25 to 71.37
	BA 10 µg/mL vs V + (3b) 30 µM	71.13	10.82	Yes	***	51.57 to 90.69
	BA 10 µg/mL vs V + (3b) 100 µM	93.68	14.25	Yes	***	74.12 to 113.2
	BA 10 µg/mL vs V + (3c) 3 µM	13.89	2.113	No	ns	-5.670 to 33.45
	BA 10 µg/mL vs V + (3c) 10 µM	25.51	3.881	Yes	**	5.952 to 45.07
	BA 10 µg/mL vs V + (3c) 30 µM	63.9	9.721	Yes	***	44.34 to 83.46
	BA 10 µg/mL vs V + (3c) 100 µM	71.03	10.8	Yes	***	51.47 to 90.59
	BA 10 µg/mL vs V + (3e) 3 µM	-0.3797	0.05776	No	ns	-19.94 to 19.18
	BA 10 µg/mL vs V + (3e) 10 µM	23.26	3.539	Yes	*	3.702 to 42.82
	BA 10 µg/mL vs V + (3e) 30 µM	73.26	11.14	Yes	***	53.70 to 92.82
	BA 10 µg/mL vs V + (3e) 100 µM	73.19	11.13	Yes	***	53.63 to 92.75

## Sheet: Fig. 3A
	Fig. 3A
	BA 0 µg/mL	BA 10 µg/mL	BA 25 µg/mL	BA 50 µg/mL
	0.01	0.074	0.121	0.164
	0.011	0.084	0.115	0.137
	0.018	0.058	0.112	0.143
	0.019	0.061	0.115	0.161
	0.015	0.062	0.117	0.153
	Mean	Mean	Mean	Mean
	0.0146	0.0678	0.116	0.1516
	SE	SE	SE	SE
	0.0018055	0.0048826	0.0014832	0.0051536
	Dunnett's Multiple Comparison Test	Mean Diff.	q	Significant? P < 0.05?	Summary	95% CI of diff
	BA 0 µg/mL vs Column BA 10 µg/mL	-0.0532	10.07	Yes	***	-0.06970 to -0.03670
	BA 0 µg/mL vs Column BA 25 µg/mL	-0.1014	19.19	Yes	***	-0.1179 to -0.08490
	BA 0 µg/mL vs Column BA 50 µg/mL	-0.137	25.92	Yes	***	-0.1535 to -0.1205

## Sheet: Fig. 3B
	Fig. 3B
	PSS	BA 10 µg/mL	V + (1) 100 µM	V + (2) 100 µM	V + (3a) 100 µM	V + (3b) 100 µM	V + (3c) 100 µM	V + (3d) 100 µM	V + (3e) 100 µM	V + (4a) 100 µM	V + (4b) 100 µM	V + (4c) 100 µM	V + (4d) 100 µM
	0.012	0.171	0.074	0.163	0.077	0.033	0.088	0.111	0.042	0.165	0.117	0.115	0.179
	0.013	0.152	0.058	0.168	0.074	0.035	0.089	0.114	0.047	0.149	0.164	0.111	0.191
	0.021	0.163	0.062	0.174	0.073	0.037	0.122	0.145	0.059	0.161	0.167	0.124	0.196
	0.026	0.174	0.084	0.181	0.069	0.049	0.104	0.143	0.033	0.166	0.129	0.144	0.152
	0.024	0.152	0.077	0.165	0.068	0.057	0.118	0.152	0.028	0.149	0.153	0.133	0.155
	Mean	Mean	Mean	Mean	Mean	Mean	Mean	Mean	Mean	Mean	Mean	Mean	Mean
	0.0192	0.1624	0.071	0.1702	0.0722	0.0422	0.1042	0.133	0.0418	0.158	0.146	0.1254	0.1746
	SE	SE	SE	SE	SE	SE	SE	SE	SE	SE	SE	SE	SE
	0.0028531	0.0046109	0.0048166	0.0032772	0.0016553	0.0046303	0.0070739	0.0085147	0.0054351	0.0037683	0.009859	0.006005	0.0090587
	Dunnett's Multiple Comparison Test	Mean Diff.	q	Significant? P < 0.05?	Summary	95% CI of diff
	BA 10 µg/mL vs PSS	0.1432	16.86	Yes	***	0.1188 to 0.1676
	BA 10 µg/mL vs V + (1) 100 µM	0.0914	10.76	Yes	***	0.06701 to 0.1158
	BA 10 µg/mL vs V + (2) 100 µM	-0.0078	0.9181	No	ns	-0.03219 to 0.01659
	BA 10 µg/mL vs V + (3a) 100 µM	0.0902	10.62	Yes	***	0.06581 to 0.1146
	BA 10 µg/mL vs V + (3b) 100 µM	0.1202	14.15	Yes	***	0.09581 to 0.1446
	BA 10 µg/mL vs V + (3c) 100 µM	0.0582	6.851	Yes	***	0.03381 to 0.08259
	BA 10 µg/mL vs V + (3d) 100 µM	0.0294	3.461	Yes	*	0.005014 to 0.05379
	BA 10 µg/mL vs V + (3e) 100 µM	0.1206	14.2	Yes	***	0.09621 to 0.1450
	BA 10 µg/mL vs V + (4a) 100 µM	0.0044	0.5179	No	ns	-0.01999 to 0.02879
	BA 10 µg/mL vs V + (4b) 100 µM	0.0164	1.93	No	ns	-0.007986 to 0.04079
	BA 10 µg/mL vs V + (4c) 100 µM	0.037	4.355	Yes	***	0.01261 to 0.06139
	BA 10 µg/mL vs V + (4d) 100 µM	-0.0122	1.436	No	ns	-0.03659 to 0.01219

## Sheet: Fig. 3C
	Fig. 3C
	BA 10 µg/mL	V + (1) 10 µM	V + (1) 30 µM	V + (1) 100 µM	V + (3a) 10 µM	V + (3a) 30 µM	V + (3a) 100 µM	V + (3b) 10 µM	V + (3b) 30 µM	V + (3b) 100 µM	V + (3e) 100 µM	V + (3e) 100 µM	V + (3e) 100 µM
	100	104.843	91.7803	65.8332	106.535	89.9056	40.538	97.5356	94.5356	27.7666	105.55	69.5532	34.2165
	100	103.236	79.4723	65.7005	102.822	90.5677	43.8603	92.7835	71.9675	8.1009	103.059	89.695	12.1846
	100	101.058	66.5611	61.3425	93.156	79.9099	33.7561	64.9785	76.3172	11.2342	93.554	72.391	7.75
	100	86.7399	72.3864	53.562	103.565	70.4376	34.7844	68.3499	69.3634	7.2724	91.2229	91.1238	8.4541
	100	81.2478	85.069	50.6298	92.7436	71.1573	33.698	67.4531	93.0635	25.9084	94.1293	64.1326	15.9786
	Mean	Mean	Mean	Mean	Mean	Mean	Mean	Mean	Mean	Mean	Mean	Mean	Mean
	100	95.4251	79.0538	59.4136	99.7643	80.3956	37.3274	78.2201	81.0494	16.0565	97.5031	77.3791	15.7168
	SE	SE	SE	SE	SE	SE	SE	SE	SE	SE	SE	SE	SE
	XXX	4.7847	4.4657	3.1293	2.8513	4.3512	2.0662	6.9781	5.3275	4.4603	2.8464	5.4872	4.8528
	Dunnett's Multiple Comparison Test	Mean Diff.	q	Significant? P < 0.05?	Summary	95% CI of diff
	BA 10 µg/mL vs V + (1) 10 µM	4.574	0.7486	No	ns	-13.88 to 23.03
	BA 10 µg/mL vs V + (1) 30 µM	20.95	3.428	Yes	*	2.491 to 39.40
	BA 10 µg/mL vs V + (1) 100 µM	40.59	6.642	Yes	***	22.13 to 59.04
	BA 10 µg/mL vs V + (3a) 10 µM	0.2357	0.03858	No	ns	-18.22 to 18.69
	BA 10 µg/mL vs V + (3a) 30 µM	19.6	3.208	Yes	*	1.150 to 38.06
	BA 10 µg/mL vs V + (3a) 100 µM	62.67	10.26	Yes	***	44.22 to 81.13
	BA 10 µg/mL vs V + (3b) 10 µM	21.78	3.564	Yes	*	3.325 to 40.23
	BA 10 µg/mL vs V + (3b) 30 µM	18.95	3.101	Yes	*	0.4958 to 37.41
	BA 10 µg/mL vs V + (3b) 100 µM	83.94	13.74	Yes	***	65.49 to 102.4
	BA 10 µg/mL vs V + (3e) 10 µM	2.497	0.4086	No	ns	-15.96 to 20.95
	BA 10 µg/mL vs V + (3e) 30 µM	22.62	3.702	Yes	**	4.166 to 41.08
	BA 10 µg/mL vs V + (3e) 100 µM	84.28	13.79	Yes	***	65.83 to 102.7

## Sheet: Fig. 4A
	Fig. 4A
	PSS	BA 1 mg/kg	V + (3a) 1 mg/kg	V + (3a) 3 mg/kg
	286.25	514	222.5	276.75
	274.5	420.25	253.25	258
	260.75	469.5	272.5	283.75
	270.75	576.25	361	226.75
	294.75	636.25	254.5	222
	258	388	206.25	218.25
	272.25	424.5	408	304.25
	266.5	532	248.25	294.5
	Mean	Mean	Mean	Mean
	272.969	495.094	278.281	260.531
	SE	SE	SE	SE
	4.3789	30.1603	24.6753	12.165
	Dunnett's Multiple Comparison Test	Mean Diff.	q	Significant? P < 0.05?	Summary	95% CI of diff
	BA 1 mg/kg vs PSS	222.1	7.651	Yes	***	146.9 to 297.3
	BA 1 mg/kg vs V + (3a) 1 mg/kg	216.8	7.468	Yes	***	141.6 to 292.0
	BA 1 mg/kg vs V + (3a) 3 mg/kg	234.6	8.08	Yes	***	159.4 to 309.8

## Sheet: Fig. 4B
	Fig. 4B
	PSS	Bjaca 1 mg/kg	V + (3a) 1 mg/kg	V + (3a) 10 mg/kg
	244	512.25	467	380.5
	234.75	869	573.25	344.25
	226.5	685.25	567.25	422.5
	252.75	526.5	559.75	382.688
	412.5	848	726.5	598.25
	448.5	968	868.25	602
	466	764.25	612.5	576.5
	434.25	812.75	596.25	586.75
	Mean	Mean	Mean	Mean
	339.906	748.25	621.344	486.68
	SE	SE	SE	SE
	38.4001	57.6435	43.4214	40.1609
	Dunnett's Multiple Comparison Test	Mean Diff.	q	Significant? P < 0.05?	Summary	95% CI of diff
	Bjaca 1 mg/kg vs PSS	408.3	6.34	Yes	***	241.5 to 575.2
	Bjaca 1 mg/kg vs V + (3a) 1 mg/kg	126.9	1.97	No	ns	-39.91 to 293.7
	Bjaca 1 mg/kg vs V + (3a) 10 mg/kg	261.6	4.061	Yes	**	94.75 to 428.4

## Sheet: Fig. 5A
	Fig. 5A
	PSS	#1	#2	#3	#4	#5	Mean	SE
	0	0	0	0	0	0	0	0
	15	5.1427	2.1088	6.1578	2.4852	5.3327	4.2454	0.8157
	30	6.5583	1.0279	3.9576	0.8963	5.7547	3.639	1.1713
	60	5.5895	3.8545	4.5556	2.7523	4.938	4.338	0.4859
	90	5.0511	5.3246	4.7481	4.403	4.9206	4.8895	0.1538
	120	2.8385	-1.1746	-0.6492	-0.7874	1.6035	0.3662	0.7867
	BA 1 mg/kg	#1	#2	#3	#4	#5	Mean	SE
	0	0	0	0	0	0	0	0
	15	14.6614	14.8555	23.1281	17.373	18.7545	17.7545	1.5491
	30	11.7236	15.1296	22.815	22.1716	15.7843	17.5248	2.1448
	60	9.0591	8.8465	9.3012	8.9177	9.2746	9.0798	0.0917
	90	6.1847	9.5548	7.8265	8.072	6.9263	7.7129	0.5696
	120	2.7487	2.1134	2.3045	8.8006	6.1517	4.4238	1.3187
	V + (3a) 3 mg/kg	#1	#2	#3	#4	#5	Mean	SE
	0	0	0	0	0	0	0	0
	15	16.7876	10.131	7.1811	5.364	10.9856	10.0899	1.9552
	30	13.7578	10.1085	12.4623	10.5516	13.1794	12.0119	0.7201
	60	6.2888	7.7538	7.2462	7.5352	10.4056	7.8459	0.6871
	90	5.2279	8.3678	5.8504	5.1532	7.1185	6.3436	0.6166
	120	3.2882	3.4862	1.6032	4.3415	5.5477	3.6534	0.6491
	V + (3a) 10 mg/kg	#1	#2	#3	#4	#5	Mean	SE
	0	0	0	0	0	0	0	0
	15	9.7195	9.523	5.7312	9.4096	7.1425	8.3052	0.7963
	30	8.6683	8.2035	10.77	15.518	12.048	11.0416	1.3193
	60	6.6981	6.4864	2.177	0.7754	5.5754	4.3425	1.2058
	90	0.5894	0.9837	2.588	1.9459	2.9539	1.8122	0.453
	120	2.6595	1.0955	4.516	4.2624	2.4673	3.0001	0.6292
	Bonferroni posttests
	BA 1 mg/kg vs PSS
	Treatment	BA 1 mg/kg	PSS	Difference	95% CI of diff.
	0.0000	0	0	0	-4.750 to 4.750
	15.00	17.75	4.245	-13.51	-18.26 to -8.759
	30.00	17.52	3.639	-13.89	-18.64 to -9.136
	60.00	9.08	4.338	-4.742	-9.492 to 0.008120
	90.00	7.713	4.889	-2.823	-7.573 to 1.927
	120.0	4.424	0.3662	-4.058	-8.808 to 0.6923
	Treatment	Difference	t	P value	Summary
	0.0000	0	0	P > 0.05	ns
	15.00	-13.51	9.97	P<0.001	***
	30.00	-13.89	10.25	P<0.001	***
	60.00	-4.742	3.5	P<0.01	**
	90.00	-2.823	2.084	P > 0.05	ns
	120.0	-4.058	2.995	P < 0.05	*
	BA 1 mg/kg vs V + (3a) 3 mg/kg
	Treatment	BA 1 mg/kg	V + (3a) 3 mg/kg	Difference	95% CI of diff.
	0.0000	0	0	0	-4.750 to 4.750
	15.00	17.75	10.09	-7.665	-12.41 to -2.915
	30.00	17.52	12.01	-5.513	-10.26 to -0.7629
	60.00	9.08	7.846	-1.234	-5.984 to 3.516
	90.00	7.713	6.344	-1.369	-6.119 to 3.381
	120.0	4.424	3.653	-0.7704	-5.520 to 3.980
	Treatment	Difference	t	P value	Summary
	0.0000	0	0	P > 0.05	ns
	15.00	-7.665	5.657	P<0.001	***
	30.00	-5.513	4.069	P<0.001	***
	60.00	-1.234	0.9106	P > 0.05	ns
	90.00	-1.369	1.011	P > 0.05	ns
	120.0	-0.7704	0.5686	P > 0.05	ns
	BA 1 mg/kg vs V + (3a) 10 mg/kg
	Treatment	BA 1 mg/kg	V + (3a) 10 mg/kg	Difference	95% CI of diff.
	0.0000	0	0	0	-4.750 to 4.750
	15.00	17.75	8.305	-9.449	-14.20 to -4.699
	30.00	17.52	11.04	-6.483	-11.23 to -1.733
	60.00	9.08	4.342	-4.737	-9.487 to 0.01260
	90.00	7.713	1.812	-5.901	-10.65 to -1.151
	120.0	4.424	3	-1.424	-6.174 to 3.326
	Treatment	Difference	t	P value	Summary
	0.0000	0	0	P > 0.05	ns
	15.00	-9.449	6.974	P<0.001	***
	30.00	-6.483	4.785	P<0.001	***
	60.00	-4.737	3.496	P<0.01	**
	90.00	-5.901	4.355	P<0.001	***
	120.0	-1.424	1.051	P > 0.05	ns

## Sheet: Fig. 5B
	Fig. 5B
	PSS	BA 1 mg/kg	V + (3a) 3 mg/kg	V + (3a) 10 mg/kg
	586.5	982.2	956.2	599.3
	318.9	1147	915.3	568
	453.1	1409	805.1	539
	263.9	1401	763.6	635.9
	529.3	1215	1070	671.1
	Mean	Mean	Mean	Mean
	430.34	1230.84	902.04	602.66
	SE	SE	SE	SE
	61.163	80.5597	54.7187	23.5097
	Dunnett's Multiple Comparison Test	Mean Diff.	q	Significant? P < 0.05?	Summary	95% CI of diff
	BA 1 mg/kg vs PSS	800.5	9.645	Yes	***	541.4 to 1060
	BA 1 mg/kg vs V + (3a) 3 mg/kg	328.8	3.962	Yes	**	69.74 to 587.9
	BA 1 mg/kg vs V + (3a) 10 mg/kg	628.2	7.569	Yes	***	369.1 to 887.2

[truncated: 6 more sheets: Fig. 5C, Fig. 5D, Fig. 6A, Fig 6B, Fig. 7, Fig. 8]
